# Supplementary material for: TranSpec3D: A Novel Measurement Principle to Generate A Non-Synthetic Data Set of Transparent and Specular Surfaces without Object Preparation
Source: Sensors (Basel). 2023 Oct 18;23(20):8567. doi: 10.3390/s23208567 (PMC10611300; doi:10.3390/s23208567)
Supplement: Supplementary file 1 [file sensors-23-08567-s001.zip]

Archive with 1 entries (1 files):
- sensors-2627246-supplementary.pdf
